# Supplementary material for: Sleep-Body Composition Relationship: Roles of Sleep Behaviors in General and Abdominal Obesity in Chinese Adolescents Aged 17–22 Years
Source: Nutrients. 2023 Sep 25;15(19):4130. doi: 10.3390/nu15194130 (PMC10574676; doi:10.3390/nu15194130)
Supplement: Supplementary file 1 [file nutrients-15-04130-s001.zip]

Archive with 1 entries (1 files):
- nutrients-2547197-supplementary.pdf
